# Supplementary material for: Optimized Recovery of Immature Germ Cells after Prepubertal Testicular Tissue Digestion and Multi-Step Differential Plating: A Step towards Fertility Restoration with Cancer-Cell-Contaminated Tissue
Source: Int J Mol Sci. 2023 Dec 30;25(1):521. doi: 10.3390/ijms25010521 (PMC10779385; doi:10.3390/ijms25010521)
Supplement: Supplementary file 1 [file ijms-25-00521-s001.zip]

Archive with 1 entries (1 files):
- ijms-2709154-supplementary.pdf
